# Supplementary material for: Synergistic use of glycomics and single‐molecule molecular inversion probes for identification of congenital disorders of glycosylation type‐1
Source: J Inherit Metab Dis. 2022 Mar 28;45(4):769–81. doi: 10.1002/jimd.12496 (PMC9545396; doi:10.1002/jimd.12496)
Supplement: Supplementary file 2 — Supplementary Table 2 Clinical data of the 28 CDG‐I patients that were genetically solved in this study. [file JIMD-45-769-s001.xlsx]

## Sheet: By patient
For clarity, I changed the order of the columns according to the group (ALGs,DPMs). So the patient's numbers must be corrected.
There is a conflict of information on transaminases levels in Martinelli's patient ALG1 (in purple)
I suggest that this table be placed in Supplementary Material ( rich in informations, which I think should be provided to the reader due to the small number of reported patients)
Gene	ALG1		ALG1		ALG1		ALG6		ALG6		ALG11		ALG12		PMM2		PMM2		PMM2		PMM2		PMM2		PMM2		PMM2		PMM2		PMM2		DPM1		DPM3	MPDU1	MPDU1	MPDU1	MPDU1	SRD5A3	SRD5A3	SRD5A3		DOLK	DPAGT1	DPAGT1
	Px		Px, etc
Nr	1		2		3		35		37		25		31		5		6		7		8		9		10		11		12		24		14		19	15	16	17	18	20	21	22		23	33	34
Physician involved	Ohno		Diego Martinelli		Brum		Lonneke de Boer		Brum		Diego Martinelli		S. Grunewald		Brum		Brum		Brum		Brum		Brum		Brum		Brum		Brum		Lonneke de Boer		M. King		Helen Michelakakis	Brum	Brum	WT Keng	WT Keng	Helen Michelakakis	Brum	Brum		Brum	Brum	Brum
																																			? c.254T>C; p.Leu85Ser (van Tol, 2019)
cDNA mutation	c.143G>A	c.826C>T	c.293C>T	c.1150G>A	c.826C>T	c.1051G>T	c.257+5G>A	c.998C>T	c.391T>C		c.254C>T	c.1294G>T	c.233C>T	c.295+1G>A (splicing)	c.470T>C	c.722G>C	c.97C>T	c.484C>T	c.669C>A	c.710C>G	c.422G>A	c.484C>T	c.422G>A	c.484C>T	c.422G>A	c.484C>T	c.470T>C	c.722G>C	c.193G>T	c.422G>A	c.422G>A	c.722G>C	Chr20(GRCh37):g.49575060T>G; NM_003859.1:c.1A>C (p.(Met1?));	c.274C>G	c.344T>C	c.532_534delCAC	c.532_534delCAC	c.69delC	c.69delC	c.460T>C	c.697+1G>C	c.32delC (he)	c.697+1G>C	c.3G>C	c.988G>A	c.988G>A
amino acid change	p.(Arg48His)	p.(Arg276Trp)	p.(Pro98Leu)	p.(Gly384Arg)	p.(Arg276Trp)	p.(Glu351*)	p.? (splicing)	p.(Ala333Val)	p.(Tyr131His)		p.(Ala85Val)	p.(Gly432*)	p.(Ser78Phe)		p.(Phe157Ser)	p.(Cys241Ser)	p.(Gln33*)	p.(Arg162Trp)	p.(Asp223Glu)	p.(Thr237Arg)	p.(Arg141His)	p.(Arg162Trp)	p.(Arg141His)	p.(Arg162Trp)	p.(Arg141His)	p.(Arg162Trp)	p.(Phe157Ser)	p.(Cys241Ser)	p.(Asp65Tyr)	p.(Arg141His)	p.(Arg141His)	p.(Cys241Ser)		p.(Arg92Gly)	p.Leu115Ser	p.(His178del)	p.(His178del)	p.(Tyr23*)	p.(Tyr23*)	p.(Ser154Pro)	p.? (splicing)	p.(Ala11Glyfs*2)	p.? (splicing)	p.? (start loss)	p.(Gly330Ser)	p.(Gly330Ser)
Genotype	Het		Het		Het		Het		Het	??	Het		Het		Het		Het		Het		Het		Het		Het		Het		Het		Het		Het		Hom	Hom	Hom	Hom	Hom	Hom	Hom	Het		Hom	Hom	Hom
Consanguinity	No		No		No				Yes		No				No		No		No		No		Yes		N/A		No		N/A						Yes	Yes	Yes				No	No		No	Yes	Yes
Clinical Data
Neurological symptoms					No		yes								No		No		No		No		No		No		No		No		No		yes		No	Yes	Yes	Yes	Yes						No	No
Psychomotor delay (PD) / Mental deficiency (MD)	Severe		Severe, behaviour disturbances		Severe		Severe		Severe		Severe		Moderate		Moderate		Moderate		Severe		Moderate		Mild		Moderate		Mild		Moderate/Severe		Mild		Severe		No	Severe	Severe	Severe	Severe		Severe	Moderate		Severe	MD (mild)	Moderate
Micro/Macrocephaly	Microcephaly (pre natal)		Macrocephaly (post natal)		Microcephaly (post natal)		No		Microbrachycephaly		Microcephaly		Microcephaly		Microcephaly (pre natal)		No		No		Microcephaly		No		N/A		No		No		No		Microcephaly (post natal, severe)		No	Microcephaly (post natal)	Microcephaly (post natal)	No	No		No	No		Microcephaly (Secondary to stoke?)	No	No
Seizures	Refractory		Febrile		Yes		Yes		Yes		Refractory				Yes		No		No		No		No		No		Mild		Moderate/severe		No		During illness		No	Severe	Severe	Mild	Mild		No	No		Yes	No	No
Hypo/Hypertonia	Axial hypotonia, limbs pyramidal signs		Axial hypotonia, limbs pyramidal signs		Axial hypotonia, limbs pyramidal signs		Hypertonia		Hypotonia		Axial hypotonia, limbs pyramidal signs		Hypotonia		No		Hypotonia		No		Hypotonia		No				No		Hypotonia, transient		Hypotonia, transient		Hypotonia, severe		No	Hypotonia, mild	Hypotonia, severe	Hypotonia	Hypotonia		Hipotonia, mild	Hypotonia		Hypotonia	Hypotonia (mild)	No
Ataxia	N/A		Yes		No		No		No		No				Yes		Yes		Yes		Yes		Yes		Yes		Yes		Yes		No		No (but no independent sitting or walking)		No	No	No	No	No		No	No		No	No	Yes
Dysmetry			Yes (lower limbs)		No		No		No		No				Yes		Yes		No		N/A		N/A				No		Yes		No		N/A		No	No	No	_	_		No	No		No	No	No
Stroke-like episode / Thrombosis / Bleeding	Intravascular disseminated coagulopathy		No		No		No		No						No		No				Deep venous thrombosis						No		No		No		no		No	No	No	No	No		No	No		Isquemic stroke	No	No
Other			Agressive behaviour, recurrent epistaxis				N/A				Quadriplegia																									Depressed deep tendon reflexes, few active movements (3y9mo)	Depressed deep tendon reflexes (1y)	easily elicited reflexes, down going plantars						Involuntary limb movements, oral dyscinesis, acute hemiplegia, quadriplegy	Milder course compared to her sister	Agressive behaviour, hypoactive deep tendon reflexes
Muscle weakness/Myopathy	No		No		No		Mild		No		Yes		Hypotonic, mild upper limbs dystonia		No		No		No		No		No		No		No		No		No		Central hypotonia (neonatal)		Billateral gastrocnemius pseudohypertrophy	No	No	No	No		No	No		Yes	Yes (mild)	Yes (mild/moderate, progressive)
Skeletal problems	N/A		Kyphoscoliosis		No		No		No		bone thickening at proximal and distal metaphyses (upper and lower limbs); double bone cortex (diaphysis of the humeri and radii)				No		No		No		No		No		No		No		No		No		No			No	No	Kyphoscoliosis with pectus carinatum; camptodactyly of fingers; unable to flex first MCP joints	No		No	Joint laxity		No	No	No
Deafness	N/A		No		Yes (partial)		N/A		No		N/A				No		No		No		No		No		No		No		No		No		No		No	No	No	No	No		No	Yes (right ear)		Yes	No	Yes (conductive)
Ophalmological findings Optic Nerve atrophy	N/A		Strabismus		Strabismus, rotatory nystagmus, (amaurosis?)		Opticopathy (mild)		Strabismus		Cortical blidness		Short sighted		Strabismus		Strabismus		Strabismus		Strabismus		No		Strabismus		Strabismus, billateral atrophy of retina		No		Strabismus		Optic nerve hypoplasia		No	Strabismus, nistagmus	Strabismus	Pale optic discs; astigmatism and hyperopia; no retinitis pigmentosa			Glaucoma, billateral bulphtamia, enlarged diameter/excavated optic nerve papillae.	Strabismus, horizontal nistagmus, visual deficit, progressive myopia (14 degrees), astigmatism		Strabismus	No	Strabismus
Heart	Pericardial effusion		Fallot Tetralogy		No		No		Pericardial effusion		No		Aortic myopathy, dilatation of aortic root		No		No		No		Heart murmur		No		No		No		No		No		No		Dilated cardiomyopathy	No	No	No	No		No	No		Hypertrophic myocardiopathy
Liver	Hepatomegaly (mild)		Hepatomegaly, hypertransaminasemia		Hepatomegaly		Normal		Hepatomegaly (mild)		Normal				Normal		Normal		Normal		Normal		Normal		Normal		Normal		Normal		Normal		Normal		Normal	Normal	Normal	Normal	Normal		Normal	Normal		Hepatomegaly (mild)	Normal	Normal
GI	Persistent diahrreia		Dysphagia, Diarrhea, Vomiting, Celiac disease		Dysphagia		Gastroesophageal reflux, tube feeding		No		Gastroesophageal reflux; Dysphagia, gastrostomy; severe stipsis		Constipation , PEG feeding		Normal		Normal		Normal		Normal		Normal		Normal		Normal		Normal		Normal		Gastroesophageal reflux. PEG feeding			Normal	Normal	Constipation	Constipation		No	No		Gastroesophageal reflux	No	No
Skin	N/A		Multiple melanocytic lesions; follicular papulopustular lesions of the buttocks and trunk		No		No		No		No				Skin bruising (ecchymosis)		No		No		No		No		No		No		No		no		No		Normal	Infiltrated, dry skin. Universal hirsutism.	N/A	Seborrhoea on scalp	Normal		Dermatitis (elbows, knees and hands), accessory cutaneous folding in sacrococcigean region.	Dermatitis on palms, soles and knees, acantose nigricans (areas of neck and axilae)		No	No	No
Respiratory infection	N/A		No		No		N/A		No		No		Recurrent wet cough and persistent chest x-ray changes (Tracheomalacia, Bronchiectasis)		Upper respiratory tract infections (several episodes)				No		No		Recurrent upper and lower respiratory tract infection		No		No		No		No		Recurrent upper and lower respiratory tract infections in first years of life			No		No	No		No	No		No	No	No
Stature (growth)	Short stature (post natal)		Macrosomia (post natal)		Short stature (post natal)		Normal		Normal		Normal		Short stature, severe		Small birth length (prematurity)		Normal		Normal		Normal		Normal		Short stature (Post natal)		Normal		Short stature		Normal		N/A			Short stature	Short stature				Normal	Normal		Short stature (post natal)	N/A	Short stature
Weight	N/A		Obesity (postnatal)		Low (post natal)		Normal		Normal		Normal				Low birth weight (prematurity)		Normal		Normal		Normal		Normal		Relative obesity		Normal		Normal				Normal			Normal	Normal				Obestity (post natal)	Obesity (post natal)		Low (post natal)	Normal	Low
Dysmorphism	N/A		Left lower limb shortened. Flat foot. Abundant adipose tissue.deep set eyes, long eyelashes, high arched palate, prominent and low-set, ears large incisors. Nipples introflexes, Clinodactyly of the 5th finger. Hert murmur 2-3 / 6. Globular abdomen		Left lower limb shortened, deep set eyes, long eyelashes, prominent and asymetric ears with simplification of anti-helix at right side, micropenis, delayed teeth eruption, plagiocephaly, high arched and narrow palate, prominent ears, hypertrichosis		Hypertelorism, broad nasal bridge, retrognathy		Large forehead, upslanting almond shaped palpebral fissures, depressed of nasal bridge; hypoplastica nasal collumel; posteriourly rotated ears, thin upper lip, inguinal hernia (at right)		Dolichocephaly, elongated face, palpebral rhymes directed downwards, chin groove and triangular chin		Right metatarsus adductus		Bitemporal narrowing, upslanting almond shaped eyes, anteverted nostrils, cupid´s bow shaped upper lip.		No		No		No		Hypertelorism, cupid’s bow lips, Broad nose base.						Sacral dimple, short neck, inverted nipples, long philtrum, epicantic folding, and broad nasal base. Hipertelorism?		No		Low set round ears, prominent metopic suture, wide spaced eyes, short hands and feet, abnormal nipples		No	Almond shaped eyes, inverted nipples	Almond shaped eyes, Asymmetric nipples	Fleshy earlobes, wide nasal tip, narrow bifrontal diameter, hirsute forehead, downslanting palpebral fissures	Fleshy ear lobes, tall forehead, hirsute forehead		Inverted nipples, billateral inguinal hernia, small nose with depressed bridge, prominent cheeks, long phyltrum, low hairline	Sacral dimple, narrow forehead, almond-shaped eyes, upslanting palpebral fissures, telecanthus, inverted nipples, epicanthus, coarse facies, irregular teeth eruption (specially superior teeth), thin upper lip, shallow filtrum, small eyelids.		Bitemporal narrowing, almond shaped eyes, cupid´s bow mouth, epicantum, filiform fingers	No	Sacral dimple
Other	Anasarca								Mild ascitis, anasarca (recurrent epidodes) and hyperthermia, hypoalbuminemia and proteinuria. Normal cystatin C
Electrophisiologic studies	N/A		N/A		N/A		EEG: multifocal epileptogenic activity VEP: normal				Epileptogenic multifocal and generalized paroxistic dysfuntion; epileptic spasms (EEG)				N/A		Normal (EVP, EAP and V wave)		Normal (ENMG)		normal EKG		N/A								NA		ERG: Normal VEP: abnormal,			Normal ENM, VEP (Flash): Billateral dysfunction of visual pathways, Normal AEP and V wave	VEP (Flash): Billateral dysfunction of visual pathways. Moderate diffuse corticosubcortical dysfunction and epileptogenic paroxystic dysfunction (EEG)	Occasional focal epileptiform discharges over right posterior quadrants				Mild hearing loss at right (BERA), conduction deficit (at right) at the inferior level of brain stem. Normal ECG		Evoked auditory potential: billateral moderate dysfunction of auditory pathways; Somatosensitive evoked potential: dysfunction of thick fibers above cervicobulbar transition, corresponding to the limbs. Diffuse cortico-subcortical dysfunction, epileptogenic multifocal and generalized paroxistic dysfuntion (EEG)		Mild primary muscle disease (ENM)
Neuroimaging	Diffuse cerebral and cerebellar atrophy		Mild cortical atrophy		Brain stem and cortical atrophy (severe)		Diffuse atrophy, increased signal T2 bilateral gl pallidus, mesencephalon, superior cerebral peduncles and posterior part of the pons		Brain atrophy, brachicephaly		Asymmetric ventriculomegaly, mild right fronto temporal atrophy		MRI suggestive for possible hypoxic ischemia (but unremarable birth history) ; white matter changes with hyperintensities In the deep white matter of both cerebral hemispheres and left frontal subcortical region; normal MRS		Cerebellar hypoplasia (mild)		Mild cerebelar atrophy (mild)		Cerebellar atrophy		Billateral mild proeminence of frontal and temporal periencephalic space and cerebellar atrophy		N/A		Cerebellar atrophy (moderate)		Cerebellar atrophy		Cerebellar and pons atrophy		NA		Polymicrogyria right temporal region & right frontoparieta;l		Normal	Brain cortical atrophy	Cerebral atrophy	Slightly smaller left temporal lobe	Diffuse atrophy especially bilateral frontal and temporal region		Normal	Normal		Isquemic stroke (Left middle cerebral artery: fontal, parietal and temporal lobes)	Normal	Normal
Lab Data
T3 total	N/A		Normal		46.6 ng/dl (84-172)		N/A		N/A		Normal		N/A		N/A		N/A		N/A		Normal		N/A		N/A		N/A		N/A				Normal			N/A	N/A	N/A	N/A		Normal	Normal		Normal	N/A	N/A
total T4	N/A		Normal		3.0 mcg/dl (4.5-12.5) - total T4		Normal		Normal		Normal		Normal		Normal		Normal		Normal		Normal		N/A		Normal		Normal		Normal		Normal		Normal		Free T4= 16.7 pg/mL (8-20pg/mL)	Normal	Normal	Normal	Normal		Normal	Normal		Normal	Normal	N/A
TSH	N/A		Normal		4.69 mcIU/ml (0.40-4.00)		Normal		Normal		Normal		Normal		Normal		Normal		Normal		Normal		N/A		Normal		Normal		Normal		Normal		Normal		9 y: subclinical hypothyroidism (7.95 μΙU/mL; normal range 0.5-5 μΙU/mL)	Normal	Normal	Normal	Normal		Normal	Normal		N/A	Normal	Normal
AST/SGOT (reference range inside brackets)	79 IU/L (mild elevation)		Normal		93 U/L (<37)		max 87 U/l		45 IU/L (<37)		Normal		Normal		31 IU/L (<31)		140 IU/L (<31)		25 IU/L (12-41)		N/A		45 IU/L (<37)		Normal		Normal		217 U/L (<37)		Normal		N/A		68-146 U/L (8-42)	Normal	37 IU/L (10-35)	Normal	Normal		48 IU/L (<31)	61 IU/L (<35)		41 IU/L (10-35)	35 IU/L (< 31)	27 IU/L (< 31)
ALT/SGPT (reference range inside brackets)	173 IU/L		Normal		100 U/L (<41)		max 102 U/l		58 IU/L (<42)		Normal		Normal		15 IU/L (<32)		212 IU/L (<31)		26 IU/L (8-46)		N/A		Normal		Normal		Normal		283 U/L (<42)		Normal		41 (<40)		65-150 U/L (8-41)	Normal	22 IU/L (4-39)	Normal	Normal		37 IU/L (<37)	61 IU/L (<43)		35 IU/L (4-39)	36 IU/L (< 36)	35 IU/L (< 36)
GGT	N/A		Normal		142 U/L ( <50)		Normal		8 U/L (<50)		Normal		N/A		N/A		N/A		N/A		N/A		Normal		Normal		Normal		117 U/L (<50)		Normal		10			N/A	N/A	N/A	N/A		normal	Normal		29 U/L (4-18)	12 U/L (< 30)	10 U/L (< 30)
CK (reference range inside brackets)	N/A		Normal		N/A		Normal		269 IU/L (24-229)		Normal		normal		N/A		N/A		Normal		N/A		N/A		N/A		N/A				Normal		633		1800-2680 (<140)	Normal	N/A	N/A	N/A		normal	Normal		Normal	94 IU/L (< 225)	72 IU/L (< 225)
Prot S	N/A		Normal		46% (72-150)		N/A		42% (72-150)		N/A		53 (70-140 U/dl)		64% (64-126)		N/A		48% (72-150)		17% (72-123)		72% (72-150)		99% (55-125)		100% (72-150)		86% (72-150)		N/A		Normal		N/A	60% (64-126)	61% (64-126)	N/A	N/A		68% (70-130)	58% (70-130).		48% (70-120)	68% (64-126);	62% (64-126)
Prot C	N/A		47% (54 - 166)		59% (70-130)		0.34		24% (70-130)		N/A		Normal		96% (70-130)		N/A		106% (70-130)		28% (70-140)		61% (70-130)		103% (70-130)		79% (70-130)		58% (70-130)		N/A		Normal		N/A	56% (70-120)	45% (70-120)	N/A	N/A		58% (70-130)	48% (70-130)		34% (70-120)	60% (70-130)	85% (70-130)
FVIII	N/A		Normal		>200% (60-150)		N/A		65% (60-150)		N/A		N/A		85% (60-150)		N/A		N/A		N/A		85% (60-150)		N/A		N/A		N/A		N/A		Normal		N/A	175% (60-150)	122% (60-150)	N/A	N/A		101% (60-150)	44% (60-150). Returned to normal at 5 yo		>200% (60-150)	94% (60-150)	144% (60-150)
FIX	N/A		Normal		140% (60-150)		0.55		71% (60-150)		N/A		Normal		85% (60-150)		N/A		>200% (60-150)		N/A		77% (60-150)		N/A		15y: = 153% (60-150)		N/A		N/A		Normal		N/A	78% (60-150);	108% (60-150)	N/A	N/A		63% (60-150)	40% (60-150)		74% (60-150);	78% (60-150)	119% (60-150)
FXI	N/A		50% (67 - 196)		21% (60-140)		0.1		11% (60-140)		N/A		42 (50-150 U/dl		117% (60-140)		45% (60-140)		>200% (60-140)		N/A		96% (60-140)		N/A		N/A		N/A		N/A		Normal		N/A	49% (60-140)	77% (60-140)	N/A	N/A		28% (60-140)	12% (60-140)		11% (60-140);	68% (60-140)	84% (60-140)
AT	25%; 17%		Normal		37% (80-120)		31 % (85-120)		40% (80-120)		Normal		37 (79-131 U/dl)		102% (80-120)		34% (80-120)		39% (80-120)		29% (75-125)		51% ( 80-120)		104% (80-120)		92% (80-120)		65% (80-120)		N/A		Normal		N/A	31% (80-120).	60% (80-120)	N/A	N/A		55% (80-120)	39% (80-120)		28% (80-120)	76% (80-120)	96% (80-120)
In gray: discard

## Sheet: Supplementary Table 2
GENE	ALG1		ALG1		ALG1		PMM2		PMM2		PMM2		PMM2		PMM2		PMM2		PMM2		PMM2		PMM2		DPM1		MPDU1	MPDU1	MPDU1	MPDU1	DPM3	SRD5A3	SRD5A3	SRD5A3		DOLK	ALG11		ALG12		DPAGT1	DPAGT1	ALG6		ALG6
PATIENT'S ID	P76		P77		P78		P80		P81		P82		P83		P84		P85		P86		P87		P99		P89		P90	P91	P92	P93	P94	P95	P96	P97		P98	P100		P106		P107	P108	P109		P111
GENOMICS DATA																															? c.254T>C; p.Leu85Ser
cDNA mutation	c.143G>A	c.826C>T	c.293C>T	c.1150G>A	c.826C>T	c.1051G>T	c.470T>C	c.722G>C	c.97C>T	c.484C>T	c.669C>A	c.710C>G	c.422G>A	c.484C>T	c.422G>A	c.484C>T	c.422G>A	c.484C>T	c.470T>C	c.722G>C	c.193G>T	c.422G>A	c.422G>A	c.722G>C	Chr20(GRCh37):g.49575060T>G;	c.274C>G	c.532_534delCAC	c.532_534delCAC	c.69delC	c.69delC	c.344T>C	c.460T>C	c.697+1G>C	c.32delC (he)	c.697+1G>C	c.3G>C	c.254C>T	c.1294G>T	c.233C>T	c.295+1G>A (splicing)	c.988G>A	c.988G>A	c.257+5G>A	c.998C>T	c.391T>C
amino acid change	p.(Arg48His)	p.(Arg276Trp)	p.(Pro98Leu)	p.(Gly384Arg)	p.(Arg276Trp)	p.(Glu351*)	p.(Phe157Ser)	p.(Cys241Ser)	p.(Gln33*)	p.(Arg162Trp)	p.(Asp223Glu)	p.(Thr237Arg)	p.(Arg141His)	p.(Arg162Trp)	p.(Arg141His)	p.(Arg162Trp)	p.(Arg141His)	p.(Arg162Trp)	p.(Phe157Ser)	p.(Cys241Ser)	p.(Asp65Tyr)	p.(Arg141His)	p.(Arg141His)	p.(Cys241Ser)	NM_003859.1:c.1A>C (p.(Met1?));	p.(Arg92Gly)	p.(His178del)	p.(His178del)	p.(Tyr23*)	p.(Tyr23*)	p.Leu115Ser	p.(Ser154Pro)	p.? (splicing)	p.(Ala11Glyfs*2)	p.? (splicing)	p.? (start loss)	p.(Ala85Val)	p.(Gly432*)	p.(Ser78Phe)	-	p.(Gly330Ser)	p.(Gly330Ser)	p.? (splicing)	p.(Ala333Val)	p.(Tyr131His)
Genotype	Het		Het		Het		Het		Het		Het		Het		Het		Het		Het		Het		Het		Het	Het	Hom	Hom	Hom	Hom	Hom	Hom	Hom	Het	Het	Hom	Het		Het		Hom	Hom	Het		Het	??
Consanguinity	No		No		No		No		No		No		No		Yes (first-cousins)		N/A		No		N/A						Yes (2nd degree cousins)	Yes (2nd degree cousins)			Yes		No	No		No	No				Yes (2nd cousins)	Yes (2nd cousins)			Yes (1st cousins)
CLINICAL DATA																																N/A
Heart	Pericardial effusion	.	(Fallot Tetralogy)		No		No		No		No		Heart murmur		No		No		No		No		No		No		No	No	No	No	Dilated cardiomyopathy w/ decreased contractility of the left ventricle (at 10 y.o.)	N/A	No	No		Hypertrophic myocardiopathy	No		Aortic myopathy, mild dilatation of aortic root		N/A	N/A	No		Pericardial effusion
Muscle weakness/Myopathy/Myasthenic symptoms	No	.	No	.	No		No		No		No		No		No		No		No		No		No		Central hypotonia (neonatal)		No	No	No	No	Mild bilateral gastrocnemius pseudohypertrophy (9 y.o.)	N/A	No	No		Yes	Yes		overall hypotonic, some mild upper limbs dystonia		Yes (mild)	Yes (mild/moderate, progressive)	Mild		No
Skeletal problems	N/A	.	Kyphoscoliosis		No		No		No		No		No		No		No		No		No		No		No		No	No	Kyphoscoliosis with pectus carinatum; camptodactyly of fingers; unable to flex first MCP joints	No	N/A	N/A	No	Joint laxity		No	Bone thickening at all proximal and distal metaphyses of upper and lower limbs, without deformation of the metaphyseal platesl; double bone cortex at level of the diaphysis of the humeri and the radii		N/A		No	No	No		No
Neurological symptoms	No	.	No	.	No		No		No		No		No		No		No		No		No		No		Yes		Yes	Yes	Yes	Yes	No	N/A	N/A	N/A		N/A	N/A		N/A		No	No	yes		N/A
Micro/Macrocephaly	Microcephaly (pre natal)		Macrocephaly (post natal)		Microcephaly (post natal)		Microcephaly (pre natal)		No		No		Microcephaly		No		N/A		No		No		No		Microcephaly (post natal; severe)		Microcephaly (post natal)	Microcephaly (post natal)	No	No	N/A	N/A	No	No		Microcephaly (Secondary to stoke?)	Yes		Microcephaly		No	No	No		Microbrachycephaly
Seizures	Yes (Refractary generalized tonic-clonic convulsion and complex partial seizures with left-sided eye deviation)		Yes (febrile seizures)		Yes		Yes (a few at 12 mo)		No		No		No		No		No		Mild		Moderate/severe		No		Yes (9 wks of age; Seizures in setting of illness)		Severe	Severe	Generalized tonic seizures (onset at 3 mo. old; < 1min duration, 1-2x per month)	Generalized tonic seizures (onset at 5 mon. old, < 2 min duration, 4-5x per month	N/A	N/A	No	No		Yes (hypsarrhythmia)	Yes (refractary epileptic spasms)		N/A		No	No	Yes		Yes
Psychomotor delay (PD)/Mental deficiency (MD)	MD (severe)		MD (severe)		PD (severe, no milestones)		PD (moderate)		MD		MD (Severe )		MD (moderate)		MD (mild)		MD (moderate)		MD (mild)		MD (Moderate/severe)		PD (mild)		Severe		MD (Severe, no psychomotor aquisitions)	MD (Severe)	PD (Severe, global, no vocalization or visual contact	PD (Severe, global, no vocalization or visual contact	N/A	N/A	MD (Severe)	MD (Moderate)		MD (Severe)	MD (severe)		MD (moderate)		MD (mild)	MD (moderate)	MD (severe)		MD (severe)
Hypotonia/Hypertonia	Hypotonia (spastic quadriplegia)		Axial hypotonia, limbs pyramidal signs		Axial hypotonia, limbs pyramidal signs		No		Hypotonia		No		Hypotonia		No		N/A		No		Hypotonia (transient)		Hypotonia (1st. year)		Hypotonia (severe)		Hypotonia (mild)	Hypotonia (severe)	Hypotonia	Hypotonia	N/A	N/A	Hipotonia (mild)	Hypotonia (axial)		Hypotonia	Hypotonia (quadriplegia)		Hypotonia, early head lag		Hypotonia (mild)	No	Hypertonia		Hypotonia
Ataxia	N/A		Yes		No		Yes		Yes		Yes (mild)		Yes		Yes		Yes		Yes		Yes (mild)		No		No (but no independent sitting or walking)		No	No	No	No	N/A	N/A	No	No		No	No		N/A		No	Yes	No		No
Dysmetry	N/A		Yes (lower limbs)		No		Yes		Yes		No		N/A		N/A		N/A		No		Yes		No		N/A		No	No	N/A	N/A	N/A	N/A	No	No		No	No		N/A		No	No	No		No
Stroke-like episode/Thrombosis/Bleeding	Intravascular disseminated coagulopathy		No		No		No		No		Yes? (poorly characterized)		Deep venous thrombosis		N/A		N/A		No		No		No		No		No	No	No	No	N/A	N/A	No	No		Isquemic stroke			N/A		No	No	No		No
Other	N/A		Agressive behaviour, recurrent epistaxis, allergic rhinitis		N/A		N/A		N/A		N/A		N/A		N/A		N/A		N/A		N/A		N/A		N/A		Depressed deep tendon reflexes, few active movements (at 3y 9mo. old)	Depressed deep tendon reflexes (at 1 y.o.)	Easily elicited reflexes, Babinsky sign	N/A	N/A	N/A	N/A	N/A		Involuntary limb movements, oral dyscinesis, acute hemiplegia, quadriplegy	Quadriplegia		N/A		Milder course compared to her sister	Agressive behaviour, hypoactive deep tendon reflexes	N/A		Mild ascitis, anasarca (recurrent epidodes) and hyperthermia, hypoalbuminemia and proteinuria. Normal cystatin C
Deafness	N/A	.	No	.	Yes (partial)		No		No		No		No		No		No		No		No		No		No		No	No	No	No	N/A	N/A	No	Yes (right ear)		Yes	N/A		N/A		No	Yes (conductive)	NA		No
Ophalmological findings Optic Nerve atrophy	N/A	.	Esotropia		Esotropia, rotatory nystagmus, (amaurosis?)		Exotropy		Esotropia		Esotropia		Esotropia		No		Esotropia		Exotropy, billateral atrophy of retina		No		Esotropia		Optic nerve hypoplasia		Esotropia, nistagmus	Esotropia	Pale optic discs; astigmatism and hyperopia; no retinitis pigmentosa	N/A	N/A	N/A	Glaucoma, billateral bulphtamia, enlarged diameter/excavated optic nerve papillae.	Esotropia, horizontal nistagmus, strabismus, visual deficit, progressive myopia (14 degrees), astigmatism		Esotropia	Cortical blidness		Short sighted		No	Esotropia	Opticopathy (mild)		Esotropia
Liver	Hepatomegaly (mild)		Hepatomegaly		Hepatomegaly		Normal		Normal		Normal		Normal		Normal		Normal		Normal		Normal		Normal		Normal		Normal	Normal	Normal	Normal	Normal	N/A	Normal	Normal		Hepatomegaly (mild)	Normal		N/A		Normal	Normal	Normal		Hepatomegaly (mild)
GI	Persistent diahrreia		Dysphagia, Diarrhea, Vomiting, Celiac disease		Dysphagia		Normal		Normal		Normal		Normal		Normal		Normal		Normal		Normal		Normal		Gastroesophageal reflux. PEG feeding		Normal	Normal	Constipation	Constipation	N/A	N/A	No	No		Gastroesophageal reflux	Gastroesophageal reflux; Dysphagia, gastrostomy; severe stipsis		Constipation , PEG feeding		No	No	Gastroesophageal reflux, tube feeding		No
Infection	N/A	.	No		No		Upper respiratory tract infections (several episodes)				No		No		Recurrent upper and lower respiratory tract infection		No		No		No		No		Recurrent upper and lower respiratory tract infections in first years of life.		No	N/A	No	No	N/A	N/A	No	No		No	No		Recurrent wet cough and persistent chest x-ray changes; Tracheomalacia, Bronchiectasis		No	No	N/A		No
Stature (growth)	Short stature (post natal)		Macrosomia (post natal)		Short stature (post natal)		Small birth length (prematurity)		Normal		Normal		Normal		Normal		Short stature (Post natal; 1<p<3)		Normal		Short stature (1<p<3)		Normal		N/A		Short stature (3<p<5)	Short stature (3<p<5)	N/A	N/A	N/A	N/A	Normal	Normal		Short stature (post natal)	Normal		Short stature (< 0.4th centile)		N/A	Short stature	Normal		Normal
Weight	N/A	.	Obesity (postnatal)		Low (post natal)		Low birth weight (prematurity)		Normal		Normal		Normal		Normal		Relative obesity		Normal		Normal		N/A		p 25		Normal	Normal	N/A	N/A	N/A	N/A	Obestity (post natal)	Obesity (post natal)		Low (post natal)	Normal		N/A		Normal	p=5 (post natal)	Normal		Normal
Dysmorphism	N/A	.	Left lower limb shortened, flat feet, abundant adipose tissue, deep set eyes, long eyelashes, high arched palate, prominent and low-set ears, large incisors, inverted nipples. introflexes, Clinodactyly of the 5th finger. Hert murmur 2-3 / 6. Globular abdomen		Mild shortening of left lower limb, deep set eyes, long eyelashes, high arched palate, prominent and asymetric ears with simplification of anti-helix at right side, micropenis, delay in teeth eruption, plagiocephaly, high arched and narrow palate, prominent ears, hypertrichosis in the back.		Bitemporal narrowing, upslanting almond shaped eyes, anteverted nostrils, cupid´s bow shaped upper lip.		No		No		No		Hypertelorism, cupid’s bow lips, broad nasal base.		N/A		N/A		Sacral dimple, short neck, inverted nipples, long philtrum, epicantic folding, and broad nasal base. Hipertelorism?		No		Low set round ears, prominent metopic suture, wide spaced eyes, short hands and feet, abnormal nipples		Almond shaped eyes, inverted nipples	Almond shaped eyes, asymmetric nipples	Fleshy earlobes, broad nasal tip, narrow bifrontal diameter, hirsute forehead, downslanting palpebral fissures	Fleshy ear lobes, tall forehead, hirsute forehead	No	N/A	Inverted nipples, billateral inguinal hernia, small nose with depressed bridge, prominent cheeks, long phyltrum, low hairline	Sacral dimple, narrow forehead, almond-shaped eyes, upslanting palpebral fissures, telecanthus, inverted nipples, epicanthus, coarse facies, irregular teeth eruption (specially superior teeth), thin upper lip, shallow filtrum, small eyelids.		Bitemporal narrowing, almond shaped eyes, cupid´s bow mouth, epicantum, filiform fingers	Dolichocephaly, elongated face, downslanting palpebral fissures, chin groove and triangular chin		Right metatarsus adductus		No	Sacral dimple	Hypertelorism, broad nasal bridge, retrognathy		Large forehead, upslanting almond shaped palpebral fissures, depressed of nasal bridge; hypoplastic nasal collumel, posteriourly rotated ears, thin upper lip, inguinal hernia (at right)
Skin	N/A	.	Multiple melanocytic lesions, follicular papulopustular lesions of the buttocks and trunk		No		Ecchymosis		No		No		No		No		No		No		No		no		No		Infiltrated and dry skin, universal hirsutism.	N/A	Seborrhoea on scalp	Normal	Normal	N/A	Dermatitis on elbows, knees and hands, accessory cutaneous folding in sacrococcigean region.	Dermatitis on palms, soles and knees, acantose nigricans (neck and axilae)		No	No		N/A		No	No	No		No
Alive / Deceased (age)	N/A		Alive		Deceased (Pnemonia, 2y 9 mo. old)		Alive		N/A		N/A		Alive		N/A		N/A		N/A		N/A		Alive		Alive		Deceased (febrile illness, and respiratory insufficiency, 3y 8mo old)	N/A	Alive	Alive	Alive	N/A	Alive	Alive		N/A	Alive		N/A		Alive	Alive	Deceased (17 mo. old)		N/A
Electrophisiologic studies	N/A		N/A		N/A		N/A		Normal (EVP, EAP and V wave)		Normal (ENMG)		normal EKG		N/A		N/A		N/A		N/A		N/A		ERG: Normal; VEP: abnormal,		Normal ENM, VEP (Flash): Billateral dysfunction of visual pathways, Normal AEP and V wave	VEP (Flash): Billateral dysfunction of visual pathways. Moderate diffuse corticosubcortical dysfunction and epileptogenic paroxystic dysfunction (EEG)	EEG: Occasional focal epileptiform discharges over right posterior quadrants	N/A	N/A	N/A	N/A	Mild hearing loss at right (BERA), conduction deficit (at right) at the inferior level of brain stem. Normal ECG		Evoked auditory potential: billateral moderate dysfunction of auditory pathways; Somatosensitive evoked potential: dysfunction of thick fibers above cervicobulbar transition, corresponding to the limbs. Diffuse cortico-subcortical dysfunction, epileptogenic multifocal and generalized paroxistic dysfuntion (EEG)	EEG: Epileptogenic multifocal and generalized paroxistic dysfuntion; epileptic spasms		N/A		N/A	Mild primary muscle disease (ENM)	EEG: multifocal epileptogenic activity, VEP: normal		N/A
Neuroimaging	Diffuse cerebral and cerebellar atrophy (5 mo old)		Mild cortical atrophy		Brain stem and cortical atrophy (8 mo. old, severe)		Cerebellar hypoplasia (Mild, 2y 10 mo. old)		Mild cerebelar atrophy (mild, 2y 4mo. old)		Cerebellar atrophy (14 y.o.)		Billateral mild proeminence of frontal and temporal periencephalic space and cerebellar atrophy (21 mo. old); worsening of cerebellar atrophy (7 y.o.)		N/A		Cerebellar atrophy (Moderate, 12 y.o.)		Cerebellar atrophy at neuroimaging (7 y.o.)		Cerebellar and pons atrophy (3 mo. old)		NA		Polymicrogyria right temporal and right frontoparietal areas (2y and 10mo. Old - Narulamin please check with the physician. He wrote "2m 10mo")		Brain cortical atrophy ( 5 mo. old)	Cerebral atrophy (10 mo. old)	Slightly smaller left temporal lobe	Diffuse atrophy especially bilateral frontal and temporal region	Normal	N/A	Normal	Normal		Isquemic stroke (Left middle cerebral artery: fontal, parietal and temporal lobes, 1y 8mo. old)	Asymmetric ventriculomegaly, mild right fronto temporal atrophy		MRI suggestive for possible hypoxic ischemia (but unremarable birth history) ; white matter changes with hyperintensities In the deep white matter of both cerebral hemispheres and left frontal subcortical region; MRS: normal		Normal (1y 6mo. old)	Normal (9 y.o.)	Diffuse atrophy, increased signal T2 bilateral gl pallidus, mesencephalon, superior cerebral peduncles and posterior part of the pons		Brain atrophy, brachicephaly
